# Supplementary material for: Recombinant Human Decorin Normalizes the Active Features of Breast Cancer-Associated Fibroblasts
Source: Cells. 2026 Feb 6;15(3):311. doi: 10.3390/cells15030311 (PMC12896702; doi:10.3390/cells15030311)
Supplement: Supplementary file 1 [file cells-15-00311-s001.zip]

Archive with 1 entries (1 files):
- cells-4108823-supplementary.pdf
